# Supplementary material for: Influence of Mutations and N-Glycosylation Sites in the Receptor-Binding Domain (RBD) and the Membrane Protein of SARS-CoV-2 Variants of Concern on Antibody Binding in ELISA
Source: Biology (Basel). 2024 Mar 23;13(4):207. doi: 10.3390/biology13040207 (PMC11047955; doi:10.3390/biology13040207)
Supplement: Supplementary file 1 [file biology-13-00207-s001.zip]

Archive with 1 entries (1 files):
- biology-2892930-supplementary.pdf
